# Supplementary material for: Aroma-Active Compounds in Robusta Coffee Pulp Puree—Evaluation of Physicochemical and Sensory Properties
Source: Molecules. 2021 Jun 27;26(13):3925. doi: 10.3390/molecules26133925 (PMC8271582; doi:10.3390/molecules26133925)
Supplement: Supplementary file 1 [file molecules-26-03925-s001.zip]

Archive with 1 entries (1 files):
- molecules-1266264-supplementary.pdf
